# Supplementary material for: Discovery of Novel and Selective G-Protein Coupled Receptor 120 (GPR120) Agonists for the Treatment of Type 2 Diabetes Mellitus
Source: Molecules. 2022 Dec 17;27(24):9018. doi: 10.3390/molecules27249018 (PMC9781217; doi:10.3390/molecules27249018)
Supplement: Supplementary file 1 [file molecules-27-09018-s001.zip]

Archive with 1 entries (1 files):
- molecules-2027788-supplementary.pdf
